# Supplementary material for: An Adversarial Learning Approach for Super-Resolution Enhancement Based on AgCl@Ag Nanoparticles in Scanning Electron Microscopy Images
Source: Nanomaterials (Basel). 2021 Dec 6;11(12):3305. doi: 10.3390/nano11123305 (PMC8703353; doi:10.3390/nano11123305)
Supplement: Supplementary file 1 [file nanomaterials-11-03305-s001.zip]

Archive with 1 entries (1 files):
- nanomaterials-1473436-supplementary.pdf
